# Supplementary material for: Metabolic Profiling Reveals Effects of Age, Sexual Development and Neutering in Plasma of Young Male Cats
Source: PLoS One. 2016 Dec 12;11(12):e0168144. doi: 10.1371/journal.pone.0168144 (PMC5152928; doi:10.1371/journal.pone.0168144)
Supplement: S1 Table — Dataset used for analysis. (XLSX) [file pone.0168144.s003.xlsx]

## Sheet: Male Cat Neuter Data
GROUP_DESCRIPTION	AGE_AT_SAMPLING	ANIMAL_NAME	1,1-kestotetraose	1,2-propanediol	1-arachidonoylglycerophosphocholine*	1-arachidonoylglycerophosphoethanolamine*	1-arachidonoylglycerophosphoinositol*	1-arachidoylglycerophosphocholine	1-docosahexaenoylglycerophosphocholine*	1-docosapentaenoylglycerophosphocholine*	1-eicosadienoylglycerophosphocholine*	1-eicosatrienoylglycerophosphocholine*	1-heptadecanoylglycerophosphocholine	1-linoleoylglycerophosphocholine	1-linoleoylglycerophosphoethanolamine*	1-methylimidazoleacetate	1-myristoylglycerophosphocholine	1-oleoylglycerophosphocholine	1-oleoylglycerophosphoethanolamine	1-palmitoleoylglycerophosphocholine*	1-palmitoylglycerol (1-monopalmitin)	1-palmitoylglycerophosphocholine	1-palmitoylglycerophosphoethanolamine	1-palmitoylplasmenylethanolamine*	1-pentadecanoylglycerophosphocholine*	1-stearoylglycerol (1-monostearin)	1-stearoylglycerophosphocholine	1-stearoylglycerophosphoethanolamine	1-stearoylglycerophosphoinositol	10-heptadecenoate (17:1n7)	10-nonadecenoate (19:1n9)	12,13-hydroxyoctadec-9(Z)-enoate	12-HEPE	12-HETE	2'-deoxycytidine	2-aminobutyrate	2-arachidonoylglycerophosphoethanolamine*	2-ethylhexanoate	2-hydroxy-3-methylvalerate	2-hydroxybutyrate (AHB)	2-hydroxydecanoic acid	2-hydroxyglutarate	2-hydroxyisobutyrate	2-hydroxypalmitate	2-hydroxystearate	2-linoleoylglycerophosphocholine*	2-linoleoylglycerophosphoethanolamine*	2-methylbutyrylcarnitine (C5)	2-oleoylglycerophosphocholine*
Early Neuter	19	Cat2	1	1.15308	1.43871	0.814055	0.874519	6.27266	1.51202	2.54806	4.44539	4.07429	5.26036	1.32023	0.664916	2.55467	1.87501	2.49206	2.09733	2.02493	1.10188	2.55562	1.36977	3.30834	1.6069	0.636538	4.03118	0.787193	0.964829	1.24732	1.34247	1.89635	0.995329	0.112558	0.886046	1.48011	0.86731	0.729887	0.960867	1.93967	1.6247	2.00895	2	1.0862	1.02799	0.426108	0.742551	1.34177	3.54399
Early Neuter	21	Cat2	1	1.12464	1.01959	0.836745	0.770122	0.979309	1.05389	1.2293	0.989509	0.847536	1	0.76432	0.619306	1.66261	1.37624	0.968214	0.656545	1.42736	0.806612	0.778823	0.855162	0.886097	1.12837	0.767839	0.816859	1.07511	0.696608	1.23695	1.10389	2.44518	0.995329	0.112558	1.10482	1.02062	0.958388	0.601028	0.487671	1.45935	1.25978	0.990241	1.37377	0.974994	1.00457	0.990708	0.715781	1.09076	0.681761
Early Neuter	25	Cat2	1	0.678096	1.06517	1.03295	0.922204	0.744919	1.23389	1.31269	0.807009	0.918082	0.877358	0.772125	0.748676	0.743572	1.18522	0.892823	0.5782	1.13043	0.890584	0.685197	1	0.850956	0.967809	0.622212	0.677988	1.2917	1.24498	1.66675	1.62226	3.23943	0.995329	0.112558	1.12341	1.24282	0.946856	0.857704	1.38103	1.35983	2.24378	0.542434	0.711791	0.958815	1.02101	1.04612	0.812985	0.898088	0.659505
Early Neuter	31	Cat2	1	1.74532	1.50889	1.84552	1.13842	1.69393	2.05261	1.79457	2.99942	1.39219	3.09967	1.18883	1.15255	0.443143	1.28754	1.29085	0.321296	1.08696	1.13899	1.47711	1.17252	0.508971	1.77728	0.873134	2.40847	1.14775	0.902856	1.33987	1.1249	1.21172	0.995329	0.112558	1.12168	1.56717	2.66216	0.580291	0.874835	1.92108	1.02065	1.65788	1.08012	1.14442	0.874926	0.867034	1.87963	1.56861	1.37683
Early Neuter	33	Cat2	1	1.00629	0.940361	0.802567	1.05074	0.924976	0.845857	0.655125	0.79379	0.690468	0.598165	0.936196	1.08052	2.63436	1.15104	0.782449	3.29255	0.962455	1.43055	0.774022	1.23648	3.65037	0.642318	0.779925	0.643001	0.742947	1	0.848666	0.82009	0.958702	0.995329	0.112558	1.0899	1.04987	0.489352	0.676293	0.534907	1.01026	1.55519	1.44956	0.711481	1.48974	1.04375	1.16911	0.910106	0.928227	0.741103
Early Neuter	37	Cat2	1	1.07598	1.15007	1.02865	1.46859	1.5341	1.06438	1.01395	1.45839	1.31557	1.51952	1.3196	1.76237	1.61694	1.42253	1.26597	4.03495	1.487	1.64933	1	1.38228	4.05864	0.748612	1.27669	1.13134	0.947077	0.935906	0.67771	0.734904	1	0.995329	0.112558	0.972556	0.530979	1.07762	0.746505	3.06897	0.719184	1.02666	0.152834	0.220396	2.06385	1.25967	1.8865	1.67612	0.799722	1.40251
Early Neuter	43	Cat2	1	0.936435	1.27788	1.315	1.7434	1.99486	1.4166	1.34232	3.01065	1.32974	4.80012	1.7179	1.51809	0.996212	1.11624	1.7352	1	1.31471	1.80127	1.38435	1.16767	1	1.17924	1.10222	2.73339	1.40673	1.021	0.720469	0.749593	0.652059	0.995329	0.112558	1.05762	0.978378	2.40139	1.55861	0.790448	0.984673	0.854706	1.35807	0.371115	1.53835	1.07078	0.426108	2.40826	0.855218	1.16393
Early Neuter	52	Cat2	1	1.42818	0.840949	1.02959	1.09318	1.55519	1.16041	1.08473	1.0577	0.885053	1.60061	0.80389	1	0.755929	1.14129	0.871621	2.55732	0.989279	1.30743	0.906313	1.59346	4.12042	0.930405	1.04983	0.950539	0.943024	0.810667	0.951006	1	0.731415	0.995329	0.112558	0.882226	1.28138	1.13838	1.00442	0.487671	1.25764	0.546341	0.633191	0.322445	0.961079	1.24818	0.956197	0.991066	0.789059	0.702433
Early Neuter	19	Cat4	1	1.18362	0.999199	1.22859	0.93872	5.30992	1	1.3598	1.52902	2.08835	3.98549	1.04488	1.18927	3.00755	0.933111	2.00472	0.402482	1	1.03903	3.29293	1.03952	0.965704	1.62409	1.31622	3.41814	0.990094	1.21214	1.30893	1.18318	1.17633	0.995329	1.89626	1.24468	1.20938	0.975536	0.729295	1.01269	1.33516	1.54848	0.87302	3.06869	1.33649	1.24968	0.749151	1.49048	1.06297	2.20922
Early Neuter	21	Cat4	1	0.874755	1.06024	0.770327	0.967995	0.770343	1.27564	1.39654	1.30559	0.778979	0.921759	0.946862	0.90529	0.772476	1.1494	0.662121	1.1671	1.07211	0.646282	0.812259	2.10202	1.70322	1.36572	0.969742	0.57976	1.32991	1.34563	1.52029	1.14612	1.92113	0.995329	0.112558	1.80736	1	0.432988	0.60353	0.487671	1.37738	1.88138	0.152834	2.54012	1.25054	1.47723	0.897621	0.822434	0.968386	0.700131
Early Neuter	25	Cat4	1	0.791609	0.96477	0.91277	1.00598	1.36377	1.06321	0.777099	1.14391	1.02863	1.7527	0.869194	0.908692	1	1.13931	1.45144	0.573929	1.04483	0.880644	1.95779	1.07509	1.14205	0.864114	1.04342	1.02182	1.18062	2.36067	0.872838	0.673828	0.951098	0.995329	0.68632	1.43513	1.03629	0.781585	0.699852	0.487671	1	1.61561	0.152834	1.77475	1.27858	1.49677	0.951704	0.920307	1.06383	0.939575
Early Neuter	31	Cat4	1	1	0.880267	0.435079	0.615194	0.574402	0.944698	0.811765	0.867836	0.95071	0.66295	0.790504	0.541425	1.89793	0.742299	0.543603	0.951679	0.892486	0.580556	0.835974	1.69292	1.67357	0.840028	0.43669	1.02969	0.847994	0.693007	0.948901	0.896719	1.0336	0.995329	0.112558	1.02468	0.980564	0.532609	0.622742	0.845332	0.893866	1.36224	0.797224	1.25993	0.857753	1.02848	1.01144	0.420905	0.732396	0.768932
Early Neuter	33	Cat4	1	1.81836	0.779156	1.4999	0.679717	0.869681	0.943665	0.721507	0.489031	0.428689	0.898372	0.77844	1.57233	0.513851	0.735395	0.730554	0.299142	0.699843	1.15483	0.771871	0.817654	0.49372	0.852284	1.04223	0.666512	0.692555	0.77135	0.871928	0.949655	0.658016	0.995329	0.112558	1.37992	1.36538	0.819716	0.936313	0.487671	1.4779	1.13928	0.841605	1.34079	0.889928	0.853236	0.706812	1.28231	1.01085	0.353891
Early Neuter	37	Cat4	1	1.42065	0.990016	0.618232	0.748415	0.556607	1.10269	1	0.799766	0.898457	0.830802	0.83867	0.723526	0.971287	0.649727	0.54464	0.718468	0.687547	0.638819	0.884795	1.3332	1.3369	0.791335	0.658261	0.932014	1.18957	1.49433	1.11455	1.0804	0.961396	0.995329	0.112558	1.07129	1.19181	0.816174	0.725629	0.487671	0.790376	1.00106	0.533766	1.09576	0.934086	1.01533	0.981365	0.599975	1.13667	0.791202
Early Neuter	43	Cat4	1	1.19194	0.724648	0.514956	0.850681	0.418265	0.719099	0.751343	0.606582	0.769327	0.850437	0.918745	0.705511	0.265688	0.561134	0.590126	0.813119	0.643879	0.879184	0.883211	1.06876	0.984869	0.853989	0.972014	0.985015	0.862296	0.870188	0.904094	1.03385	1.08888	0.995329	0.112558	1.00469	0.986318	0.566481	0.710022	1.44281	1.09642	0.953002	1.59223	1	0.868634	0.993648	0.988556	0.644405	1.03038	0.690004
Early Neuter	52	Cat4	1	0.784889	0.694478	0.67355	0.888893	0.96272	0.639159	0.544859	0.610384	0.510987	0.586069	0.916974	0.867734	0.988976	0.603166	0.864836	0.77215	0.744361	0.719026	0.878512	0.753096	0.727519	0.738288	0.774411	0.639537	0.85866	0.789638	0.787674	0.68894	0.570338	0.995329	0.112558	0.936862	0.764626	1.1161	0.949039	0.987305	0.665272	0.847953	0.896763	0.448718	1.41713	1.20624	0.860136	0.362904	0.652251	0.485867
Early Neuter	19	Cat6	1	0.698505	1.63662	1.06244	1.22297	3.6279	1.91108	1.85086	6.59007	1.8629	6.37861	1.53527	1.08741	1.19535	1.79692	1.97366	1.0054	2.01081	0.93187	1.69392	0.80369	1.08584	1.51425	1.10111	3.06704	1.36377	1.24789	1.12471	1.10072	1.47611	0.995329	0.112558	1.13039	1.09723	0.962014	0.878058	0.639301	1.40446	1.35322	1.48463	3.52212	0.956594	0.834924	1.11197	0.989207	0.899901	1.7264
Early Neuter	21	Cat6	1	0.989492	1.29793	1.18289	1.18181	0.71106	1.38042	1.79362	1.83687	1.62525	0.940857	1.08543	1.06797	2.13333	1.15676	1	0.849706	1.21138	0.834044	0.861042	0.94018	1.06176	1.25979	0.967524	0.995626	1.92842	1.27514	0.922018	0.91572	1.55436	0.995329	0.112558	0.915043	1.18748	1.24571	1.05559	0.487671	0.984361	1.0799	1.26256	2.34154	0.880195	1.04171	1.31597	0.910752	0.854673	1.69511
Early Neuter	25	Cat6	1	1.10652	1.42354	1.67067	1.165	3.24683	1.51581	1.81219	5.27672	1.40313	4.84031	1.4852	1.35076	1.08637	1.42499	1.69058	0.792067	1.58152	1.22294	1.49994	0.971598	0.994251	1.63846	1.44021	2.9098	1.16307	0.714405	1.20629	0.989748	2.22188	0.995329	0.970335	0.760336	1	2.01266	1.33466	0.51385	1.00301	1.27391	0.908688	1.77408	0.886077	0.739806	0.426108	1.66876	0.941558	1.14573
Early Neuter	31	Cat6	1	1.18849	1.02329	0.86584	0.96652	0.773313	1.10531	0.804616	0.793879	0.739601	1	1.10439	0.929396	1.50958	1.00258	0.941762	1.84387	0.973445	1.07489	0.919454	1.29325	1.8258	0.956967	1.37724	0.844081	1.16	0.901797	1.28306	1.35268	0.857364	0.995329	0.112558	0.786658	1.1058	0.869026	1.28745	0.808721	0.988948	1.37853	1.0265	1.95212	1.59096	0.982265	1.16903	1.02546	0.972412	1.08443
Early Neuter	33	Cat6	1	0.901263	1.03187	1	1.36165	1.77368	1	0.997298	1.9335	1.68553	2.82238	1.47779	1.35169	1.08249	0.9218	1.55209	1.09326	1.04351	1.17581	1.9846	1.08356	0.661821	0.96593	0.912715	1.50295	1	1.16636	0.723242	0.647624	0.674493	0.995329	0.112558	1.02593	0.891013	1.03714	1.07641	0.825358	0.851088	1.35498	1.23113	1.41051	1.92632	0.893935	1.09559	1.33287	0.969581	2.23324
Early Neuter	37	Cat6	1	0.712788	0.887708	2.64254	1.57418	1.81337	0.90198	0.518339	1.05018	0.843382	0.834037	1.2035	3.21599	1.15312	1.04675	1.15002	1.45312	0.845292	0.939032	1.18174	1.09802	0.775333	0.80354	0.82072	1.09941	0.967342	0.965719	0.777266	0.700374	0.428135	0.995329	0.112558	1.00184	0.703431	2.7825	0.742206	0.911624	0.392691	0.984189	0.359253	0.816611	1.54031	1.04382	1.43469	5.5343	0.758516	0.948873
Early Neuter	43	Cat6	1	0.760446	0.72562	0.823218	1.05712	0.765993	0.730681	0.399899	0.520766	0.56972	0.779638	0.836864	0.897427	1.15096	0.705922	0.923922	2.12911	0.702783	0.874005	0.917665	1	2.32	1	0.762844	0.567427	0.680652	0.97821	0.777277	0.666741	1.49969	0.995329	0.112558	0.900628	1.0866	0.492336	0.501689	0.91501	0.605597	1.10123	0.462577	0.874527	1.10537	1.07128	1	1	1.54261	0.915569
Early Neuter	52	Cat6	1	0.647805	0.932984	2.41654	1.18776	2.41765	1.04129	0.885389	0.969298	0.856577	1.03344	1.08155	1.95928	0.41931	1	0.936893	1	0.897594	1.83297	1.22025	0.924447	1.00923	0.76942	0.792075	1.32918	0.932966	0.898506	1.06807	1.02408	0.58259	0.995329	0.328622	0.716069	0.769315	3.42353	1.40374	1.45573	0.620906	0.605688	0.152834	0.465173	0.811991	0.722078	0.996345	3.38719	0.615289	1.14249
Early Neuter	19	Cat8	1	0.972336	1.68478	1.0812	0.567715	7.07206	2.02424	3.05009	7.04955	4.02775	9.99307	1.4315	0.932723	3.20123	1.69693	3.18827	1.01863	2.05423	0.685738	3.47504	0.929569	1	1.51946	0.995313	4.77925	1.37508	0.569732	1.01113	1	1.67221	0.995329	0.39462	1.15158	1.55251	0.823306	0.935677	1.13889	1.83505	1.86009	1.65195	5.98763	0.837162	0.846829	1.37837	1.02511	1.26917	3.96897
Early Neuter	21	Cat8	1	0.977828	1	1.01759	0.705734	0.876414	1.24076	1.61013	1.18415	1	1.24829	0.8318	0.845144	0.265688	1.22881	0.981254	1	1.25033	0.603952	0.885252	1	1.05475	1.04503	0.964353	0.479095	1.21665	0.694448	0.990642	0.927133	1.48366	0.995329	0.112558	1.09976	1.29507	1.2474	0.965703	0.745995	1.33611	1.30218	1.06641	4.54611	1	0.931967	0.83829	0.739615	1.27288	0.843047
Early Neuter	25	Cat8	1	1.09638	0.797256	0.733236	0.852574	1.10294	0.798893	0.982768	0.6857	0.622839	0.75049	0.707028	0.816076	0.504189	0.971479	0.699231	0.933824	0.834581	0.471774	0.850027	1.01393	0.87335	0.873359	0.88681	1.05233	0.936252	0.762927	0.796784	0.771402	1.24965	0.995329	0.112558	1.32455	1.32261	0.861041	1.09977	1.96086	1.28073	1.35953	1.27879	2.97053	1.01136	1.2611	0.634948	1.06773	0.91969	0.499383
Early Neuter	31	Cat8	1	0.966405	1.05967	1.02063	1.51377	0.620447	1.0622	0.925385	0.598312	0.823319	1.0252	1.01383	1.08252	1.70075	1.06438	0.933825	0.930544	1.07577	0.960234	1.04591	1.11051	1.19041	1	1	0.859486	1.36071	0.939349	0.638222	0.539398	0.377102	0.995329	0.112558	1.47685	0.915181	1.85929	0.77211	0.487671	0.822561	0.802843	1.74789	2.04922	0.879083	0.838073	1.17257	1.57369	1.22794	0.924586
Early Neuter	33	Cat8	1	0.749125	0.844559	0.929612	1.24133	1	0.832927	0.793184	0.723395	0.829926	0.675893	0.982309	1.24326	1.57931	0.903737	0.888425	2.52964	0.970813	0.560914	0.886656	1.43482	3.59946	0.728698	0.713717	1.07265	0.805952	1.65541	0.894131	1.08857	1.27294	0.995329	0.112558	1.08059	0.989025	0.953716	0.951208	1.23419	1.072	0.830391	1.16715	1.26041	1.15265	1.34119	0.977171	0.945572	1.49204	0.889629
Early Neuter	37	Cat8	1	0.857176	1.22572	1.07168	0.943325	1.36141	1.17465	0.942682	3.74351	0.99758	6.98928	1.14451	1	1.03547	1.18799	1.5225	0.511823	1.39421	0.573991	1.06521	0.703011	0.598199	1.12945	1.16346	1.95422	1.0007	0.624833	1.10663	0.908245	0.860655	0.995329	0.112558	1.14764	0.771916	2.3808	0.631935	0.487671	0.967333	0.730157	0.454662	1.0948	1.0054	0.818553	1.72547	1.54376	1.36091	0.936288
Early Neuter	43	Cat8	1	0.637102	0.851505	1.38877	1.5315	0.861755	0.848794	0.518481	0.536368	0.723853	0.854709	0.994045	1.47033	0.616437	0.967375	0.96457	1.3344	0.942425	1.10167	0.876624	1.27135	1.38993	0.879298	0.98125	0.671654	1.4888	1.41293	0.940245	0.675343	0.646946	0.995329	0.112558	1.08858	0.607111	3.66754	0.964315	0.487671	0.34216	0.606814	1.47678	1.10587	0.950397	1.13351	1.15732	3.25853	0.695555	0.788439
Early Neuter	52	Cat8	1	1	0.730209	1.05649	1.09952	1.54163	0.695427	0.620206	0.965364	0.754527	0.544909	0.797489	1.15183	1	0.718354	0.771917	3.2376	0.758121	2.58406	0.895798	1.77524	5.14931	1.00534	1.53972	1.20232	0.86317	1.0791	0.781308	0.899058	0.478322	0.995329	0.112558	0.921207	0.834765	0.813218	1	0.487671	0.745131	0.558736	0.843832	0.647627	0.954761	0.89316	0.741282	1	0.558089	0.551266
Early Neuter	19	Cat10	1	1.01963	1.54127	0.660037	1.04255	10.7025	1.76373	1.16584	2.08628	2.76411	4.8927	1.37022	0.922513	1.05612	1.98276	2.23956	0.743682	1.66226	1.39188	2.84853	0.81444	0.819612	1.3924	0.796515	3.73645	0.893651	0.974896	1	0.874383	0.681686	0.995329	0.112558	1.26327	1.32207	0.432988	1	0.487671	1.20624	1.08728	0.793738	1.10642	1.16291	1.17036	1.33501	0.362904	1.19576	3.4837
Early Neuter	21	Cat10	1	1.0426	1.11753	0.563141	0.75388	0.896125	1.14194	1.12058	0.830134	0.712582	0.868598	0.992121	1.12414	1.05534	1.5786	0.642347	0.709126	1.25622	0.845334	0.705753	0.664232	0.762504	0.996507	0.883223	0.865946	0.7659	0.891254	1.03197	0.960792	1.79901	0.995329	0.112558	1.29891	1.25519	0.565802	1.03109	0.856778	0.915315	1.55356	0.919502	1.00185	1.19575	1.23897	1.00712	0.83251	0.946533	0.929539
Early Neuter	25	Cat10	1	1.10048	1.27906	0.802112	1.28467	2.8643	1.35009	1.34083	1.87485	1.18182	3.88589	1.21246	0.903767	1.0981	1.27874	1.33153	0.731779	1.11814	0.744193	1.2554	0.815701	0.741767	1.25303	1.28112	2.23811	0.813566	0.229431	1.20635	0.890915	1.26285	0.995329	0.112558	1.23409	1.2677	0.432988	1.26687	0.487671	1.34085	1.13963	1.50109	1.03568	0.996312	1.11413	0.860679	0.362904	1.00964	1.18681
Early Neuter	31	Cat10	1	1.3193	1.09925	1.26369	0.82377	1.67494	1.34632	0.936592	0.719731	0.977142	2.05462	0.93746	0.744929	0.651228	1	1.46441	0.670515	0.967944	1.43179	1.70591	1.12636	1.05658	0.893541	1.01793	1.02536	0.935444	1.17389	1.08286	1.01387	1.72198	0.995329	0.112558	1.0402	1.15329	0.642224	1.10801	1.67878	1.19158	1.65587	0.422542	0.865061	0.855922	0.869378	0.757579	0.362904	0.812014	1.07181
Early Neuter	33	Cat10	1	1.31906	1	1.1599	0.944136	3.1603	0.974523	0.718973	2.09702	0.775183	5.13649	1.16678	0.895043	1.03671	1.10699	1.2125	0.835076	1.00299	1.87014	1.30276	1.08249	1	1.37392	1.5109	1.99116	1.04558	0.869977	0.982685	0.885497	1.97971	0.995329	0.112558	1.37616	1.34211	1.37854	1.04402	1.3296	1.04384	1.36103	0.98524	0.847333	1.01019	0.896278	0.88263	1.28722	0.876548	1.36333
Early Neuter	37	Cat10	1	0.939319	1.12382	0.957429	1.01866	2.33396	1.07388	1.01598	2.15021	0.784646	4.45729	1.31221	0.786809	0.454442	0.963212	1.309	0.91696	0.881406	0.649487	1.18122	0.807017	1.18038	1.09151	1.01587	1.73984	1.05851	0.969671	0.966869	0.891171	1.00737	0.995329	0.112558	0.948434	0.806217	0.432988	1.23247	1.20325	0.783773	1.25084	1.01411	0.948219	1	1.2559	0.840026	0.362904	0.723933	0.945066
Early Neuter	43	Cat10	1	0.916081	0.886639	1.22338	1.24768	1.76074	1	0.743066	0.863199	1.05666	1.96145	1.06677	1.21666	0.746896	1.09833	1.52815	1.4548	1.05346	1.75705	2.01803	1.22748	1.7837	0.790135	1.31836	1.13689	1.36889	1.30697	1.19915	0.832226	0.702284	0.995329	0.112558	0.921794	0.837838	0.432988	0.935577	0.730311	0.9365	1	1.23977	0.688268	1.24485	1.31577	1.18237	1.06022	0.948445	1.6378
Early Neuter	52	Cat10	1	0.642017	0.7909	1.23134	1.32667	1.22541	0.709482	0.720236	0.685619	0.637711	1.00185	1.02062	1.28093	1.80918	1.13885	1.10909	1.57112	1.03089	1.17192	1.14549	1.03727	2.05979	1.10907	0.703185	0.867861	1.26934	1.15269	0.738443	0.656482	0.634836	0.995329	0.112558	1.04864	0.804827	1.07265	0.82714	1.91235	0.241676	0.357186	1.48713	0.44256	1.08388	1	1.09146	0.362904	0.787096	0.859885
Early Neuter	19	Cat11	1	1.33155	1.76067	1.3987	0.940974	1.11336	2.23718	2.15415	7.30307	1.38326	8.25669	1.49699	1.10587	1.85784	1.96063	1.61037	0.495728	1.42268	0.842169	1.25139	0.726679	0.830088	1.76789	0.769898	1.51287	0.706547	0.761873	0.98396	0.944835	0.819695	0.995329	0.112558	1.42153	1.35206	2.38486	0.598607	0.487671	2.04874	0.842187	0.783033	1.47867	1.13527	1.30506	1.5171	1.39697	1.36512	1.04663
Early Neuter	21	Cat11	1	1.15862	0.950587	0.981981	1.11326	0.876442	1.18901	1.37028	0.725462	1.34712	0.617881	0.803803	0.877434	1.07538	0.814317	0.830425	0.716326	0.993205	0.640547	1.04658	0.975931	1.17821	0.826138	0.74906	1.00737	1.00421	1.24338	1.35447	1.09161	1.92242	0.995329	0.112558	1.24994	1.04236	0.624219	0.650021	0.487671	1.16834	1.30592	1	1.34712	1.10856	1.28775	0.834367	0.722042	1.05015	1.00298
Early Neuter	25	Cat11	1	1.04294	1.74863	1.01802	1.12261	0.944124	2.09891	2.19664	6.51754	1.55617	8.91877	1.39736	0.741983	1.78992	1.91037	1.45288	0.507946	1.68425	0.728451	1.26382	1.05691	0.723939	1.66791	0.856747	1.59378	1.07477	1.07975	1.1625	1.12134	1.68126	0.995329	0.112558	1.38988	1.27663	1	0.8732	0.487671	1.47447	1.50508	1.28564	0.994045	1.08584	1.23985	1.41097	0.362904	1.22774	0.945052
Early Neuter	31	Cat11	1	1.03148	0.877143	0.87558	0.595852	0.620899	0.965459	1.0071	0.464743	0.9861	0.506406	0.762444	0.680689	0.973286	0.82423	0.647146	0.846817	0.740444	0.708727	0.894218	1.23416	0.76299	0.93396	0.797513	0.947053	0.737806	0.400535	1.14813	1.24262	1.20858	0.995329	0.112558	1.15977	1.27215	1.03594	0.734273	1.22664	1.96064	1.2012	1.02879	0.628542	0.863769	1.06009	0.618969	0.562319	0.88267	0.81374
Early Neuter	33	Cat11	1	1.02316	0.738123	0.80576	1.04089	0.706524	0.807823	0.755549	0.575922	0.645081	0.586492	0.616336	0.799692	1.31303	0.705579	0.525594	0.997802	0.606843	0.795566	0.708906	1.66233	1.4428	1.05016	0.763836	0.957828	1.23894	0.66886	1.60085	1.4591	2.50675	0.995329	0.112558	1.34399	1.46336	1.03976	0.894099	0.487671	1.40848	1.56271	0.850565	0.831	1.35909	1.61929	0.559571	0.873543	1.19911	0.597904
Early Neuter	37	Cat11	1	1.75247	1.29114	0.443191	0.63257	0.967588	1.09733	1.28832	4.97537	0.890749	7.83214	1.515	0.44445	1.09377	1.34902	1.4147	0.590631	1.46288	0.850979	1.31542	0.604084	0.598197	2.69607	0.833824	1.56527	0.676652	0.902097	0.930703	0.853827	0.615114	0.995329	0.112558	1.26211	0.917949	0.563756	0.867993	0.898004	1.23831	1.05569	0.613067	0.693186	0.880808	0.552408	0.426108	0.480378	1.4381	0.975705
Early Neuter	43	Cat11	1	0.981985	1.02072	1.04818	0.904911	0.594026	1.01767	0.68522	0.709953	0.77897	0.85032	1.17414	1.11071	1.02671	0.89741	1.00214	1.0022	1.08062	1.30001	0.918427	0.869171	0.638618	0.978057	0.860806	0.51322	0.861754	0.684115	1.12634	0.922807	0.631938	0.995329	0.112558	1.08559	0.640421	1.17337	1.10041	0.487671	0.819992	1.01367	1.12655	0.571053	1.35869	0.901657	1.59754	1.28815	1.07957	0.934801
Early Neuter	52	Cat11	1	1.02107	0.684359	0.966209	1.06189	1.28489	0.671082	0.913346	0.920911	0.945244	0.940185	0.862467	1.05265	1.24012	1.13578	0.910415	0.973559	0.996318	2.89519	0.927704	1.00505	0.68056	1.16548	1.51404	1.07556	1.02175	1.004	1.02015	1.08479	0.767272	0.995329	0.112558	0.95448	0.582214	0.911425	1.19598	1.19605	0.783522	0.577376	0.603363	0.328659	1.11524	1.31583	0.931972	1.04375	0.788847	0.984906
Early Neuter	19	Cat13	1	0.391866	1.21254	1.02694	1.13719	9.37214	1.23908	1.51465	3.79344	3.05106	4.24608	1.06283	0.977588	1.23795	1.47284	3.16393	2.85294	1.50227	1.0379	3.02743	1.51088	1.60285	1.09626	1.05714	3.41417	1.04619	1.72496	1.64363	1.38081	1.55153	0.995329	0.112558	1.06489	0.963777	0.866348	1.61872	1.05653	1.25433	0.96392	0.648281	4.6686	1.50414	1.46799	1.30262	1.04049	0.955276	3.28779
Early Neuter	21	Cat13	1	0.871014	0.956164	1.5616	1.12378	1.01347	1.0997	0.936582	0.60808	0.723303	1.04592	0.87537	1.28039	0.5431	1.17006	1.01923	1.03123	1.04457	0.829474	0.878799	1.14339	1.06015	1.00794	1	0.736085	1.27578	1.54555	1.50987	1.30497	1.63202	0.995329	0.112558	0.857999	1.26459	1.783	0.94133	0.487671	1.29342	1.30983	0.8869	4.52285	1.59424	1.52803	1.05521	1.36571	0.911472	0.471144
Early Neuter	25	Cat13	1	0.986825	1.14017	1.02835	1.03795	0.197701	1.13053	1.33371	1.19268	1.11694	0.924281	0.955174	1.06202	1.13931	1.11207	0.728065	0.977201	1.05978	0.995686	1	0.849956	1.12823	1.02778	0.841031	1.05577	1	0.878871	1.14362	1.1374	1.28621	0.995329	0.470142	1	1.17649	1.3141	0.406064	1.37256	1.4251	1.2071	1.76513	1.96349	1.00797	1.24207	1.11923	0.973804	0.88002	1.04129
Early Neuter	31	Cat13	1	1.11475	0.944031	0.621246	0.603318	0.594641	0.876809	1.08517	0.9161	0.968984	1.1083	0.883901	0.592414	0.69062	0.803119	0.649366	1.18855	0.811255	1.05742	0.888515	0.984511	0.926851	0.891685	0.839163	1.06609	0.889226	1.06123	0.82592	0.780491	1.5167	0.995329	0.112558	0.906214	1.38782	0.432988	0.761485	0.487671	0.95163	1.0839	1.55056	0.929837	0.97358	1.04191	0.843091	0.698349	0.84582	0.872748
Early Neuter	33	Cat13	1	0.542917	1.09863	0.822259	0.975083	0.197701	1.24482	1.43925	0.937074	1.20192	1	1.03239	0.790448	1.00452	0.97548	0.876309	1.4221	0.92051	0.821388	1.01638	0.871192	1.29501	1.00232	0.787331	0.992254	0.830882	0.766826	1.45144	1.40845	1.49372	0.995329	0.112558	1.11393	0.920305	1.64457	1.21881	1.04565	1.15861	1.0929	0.152834	1.0021	1.04993	0.908129	1.19734	0.987877	0.930237	1.15433
Early Neuter	37	Cat13	1	0.89703	1.12959	1.12136	1.03777	3.39313	1.02073	1.34098	1.86374	1.03657	4.86611	1.19183	1.32679	1.06503	1.04787	1.45154	0.811737	1.11655	1.50375	1.38006	0.941198	0.796503	1.52019	0.809487	1.8975	0.840559	0.87853	0.903323	0.879766	1.00128	0.995329	0.112558	1.11416	1.08164	0.865397	1.6713	1.52168	0.922247	1.35918	0.152834	0.893596	1.21914	0.876055	1.08067	1.0737	1.18728	1.20456
Early Neuter	43	Cat13	1	0.834596	0.9957	1.63963	1.22079	0.685393	1.00646	0.668512	0.508387	0.79645	0.574888	1.07441	2.02708	0.613278	0.924318	1.01844	1.40289	0.897885	0.851544	0.860233	1.08147	1.07141	0.659508	1.17066	0.562669	0.935326	0.229431	1.06081	0.95725	1.06287	0.995329	0.112558	1.1249	0.840335	1.38419	0.423205	1.09366	0.859129	0.908026	1.10324	1.05297	1.3831	0.891509	1.39758	1.88279	0.936771	0.569257
Early Neuter	52	Cat13	1	0.635067	0.883966	1.04981	1.05437	0.197701	0.870667	1.08649	1.07787	1.006	0.934762	0.968657	1.15261	1.48732	0.959276	0.89935	3.00861	0.947632	1.88503	1.03785	1.47059	2.40748	0.940542	1.01342	1.01016	1.07023	0.734405	1.03877	1	0.959951	0.995329	0.112558	0.83201	0.784354	1.02446	1.27124	0.487671	0.705123	0.73149	1.3564	0.43857	1.09123	1.17877	1.18062	1.17532	0.989402	1.0289
Early Neuter	19	Cat15	1	0.917563	1.30807	0.976113	0.661852	6.17526	1.68694	1.39768	3.05394	2.29826	3.63272	0.999756	0.883488	0.607182	0.925641	2.50613	0.798985	1.01144	1.23726	2.70862	1.07321	1.1705	0.873572	0.859497	2.99493	0.938624	1.01074	1.58689	1.60741	1.87936	0.995329	0.112558	1.33724	1.49584	0.790797	0.674108	1.02689	1.7848	0.985265	1.07024	3.40106	1.08373	1.35487	1.03034	0.890976	1.35932	2.12297
Early Neuter	21	Cat15	1	0.906713	1.37247	1.69361	1.16151	2.86893	1.7478	1.86483	2.46497	1.62512	4.56667	1.2868	1.30666	0.987218	1.41005	1.38432	0.53399	1.25214	0.973703	1.20896	0.737516	0.682934	1.49963	1.0033	1.54986	0.918639	1.22505	0.991116	0.798027	1.18448	0.995329	0.112558	1.32097	1.47891	2.2128	0.460009	0.487671	1.39436	0.859396	0.280918	2.71366	1.13112	1.00246	0.856679	1.40812	1.2876	1.00814
Early Neuter	25	Cat15	1	1.30374	1.16725	1.09754	0.907603	0.744568	1.31358	1.45313	1.00333	1.01267	1.06075	0.968745	0.98324	1.41808	0.9393	0.589251	0.571176	0.989538	0.862557	0.914655	0.894338	0.773887	1.071	0.836871	1.07462	1.13323	0.964594	1.02389	1.0621	1.7032	0.995329	0.879847	1.33898	2.05224	0.887495	0.649802	0.800173	2.04757	1.08815	1.21037	2.23786	1.03315	1.29091	1.00855	1.04965	1.36707	0.965007
Early Neuter	31	Cat15	1	1.68945	1.15023	2.283	0.985791	3.57866	1.23029	1.31788	2.02373	1.20374	3.21256	1.15414	1.55473	0.457906	1.32778	1.30476	0.658585	1.04279	1.37194	1.25759	1.03544	0.925463	1.33159	1.05528	1.70684	0.743384	0.809888	1.01776	1.14442	0.972981	0.995329	0.112558	1.08234	1.68022	2.13666	0.976922	0.487671	1.75023	1.02948	1.57662	1.57607	0.935442	0.901271	0.426108	1.90498	1.13253	1.00198
Early Neuter	33	Cat15	1	1.02863	1.0675	1.03474	1.43616	0.43817	1.23662	0.877975	0.940076	1.29057	0.832043	1.08874	1.40089	0.265688	1.05012	0.7922	2.59688	0.942997	1.00014	0.990661	1.73849	1.18564	0.712824	0.896564	0.909979	1.03195	0.936205	0.887677	0.871626	0.715696	0.995329	0.112558	1	0.909949	0.841716	1.25414	0.863314	1.04512	1.12006	0.769723	1.7734	1.65567	1.18966	1.58495	1.15138	1.31827	1.34913
Early Neuter	37	Cat15	1	1.3431	1.08726	1.20657	1.52732	1.66429	1.14369	0.998443	1.47431	1.35928	2.12809	1.06979	1.13463	1.06159	1.26447	2.02856	0.998318	1.39336	0.70232	1.97402	1.14549	1.07684	1.20841	0.874409	1.15084	0.84403	1.24808	0.853909	0.595044	0.572973	0.995329	0.112558	1.1815	1.36383	0.962873	1.4785	0.487671	1.61913	0.68851	1.03125	1.27942	1.15552	1.21716	1.13775	0.863268	1.34437	1.42155
Early Neuter	43	Cat15	1	0.997822	1.15221	2.29198	1.73234	1.42446	1.15435	0.482834	0.720054	0.847836	0.84544	1.39275	3.3508	0.915577	1.26188	1.37322	2.15754	1.41251	1.032	0.991896	1.15431	0.778368	0.769216	0.962247	0.761648	0.885447	1.18497	0.602591	0.52634	0.56669	0.995329	0.112558	0.932617	0.779519	2.145	3.04322	0.487671	0.735941	1.07938	0.152834	1.44091	1.20485	0.889823	2.07895	5.29284	0.763914	0.852539
Early Neuter	52	Cat15	1	0.95714	1.08559	1.28256	1.40777	0.522268	1.10873	1.10114	1.29972	1.32232	0.999652	1.00024	1.52624	1.58548	0.850431	0.878077	2.55769	1.07354	1.36595	0.854354	1.81692	1.13224	0.782905	1.17201	0.972393	1.24474	0.94769	1.00611	1.06239	0.279306	0.995329	7.51348	0.739186	1.03973	1.2167	1.36114	1.57594	1.04869	0.546648	0.777638	0.982492	1.39717	0.93287	1.26515	1.26643	1.07671	1.40351
Conventional Neuter	19	Cat1	1	0.78096	1.63507	1.597	0.9861	1.37303	2.29241	2.63708	5.09269	1.51825	6.83293	1.40255	1.39643	0.758111	1.65327	1.30411	0.450061	1.7692	1.01242	1.29469	0.770707	0.806857	1.97651	0.983796	1.8631	1.02746	0.736749	1.35673	1.37488	0.791617	0.995329	7.86	1.5306	1.57965	3.2501	1.15363	0.75739	1.58805	0.629835	1.37887	2.76219	1.43371	1.36993	0.426108	2.02808	1.88593	1.17605
Conventional Neuter	21	Cat1	1	1.43705	0.891839	0.976032	0.758958	0.709889	1.11486	1.04974	0.799218	0.637526	0.644354	0.821773	0.928368	0.505564	0.850923	0.624603	0.541723	0.691004	0.939583	0.899849	0.768678	0.559001	0.757515	1.04282	0.964017	1.04503	0.908841	1.18118	1.43412	0.975567	0.995329	0.112558	1.2099	1.26013	0.792652	1.6956	0.696238	1.33549	1.13837	0.960741	2.37853	1.04234	1.37161	0.723409	1	1.53599	0.520052
Conventional Neuter	25	Cat1	1	1.68901	1.49086	1.31507	0.758848	1.43383	1.71891	1.61517	5.6061	1.38951	6.77947	1.36306	1.42799	0.802388	1.37033	1.63657	0.91286	2.05465	1.18748	1.42981	0.717679	1.19173	1.75499	1.07782	1.90141	1.21404	0.798557	1.17697	1.10738	0.566228	0.995329	0.112558	1.21959	1.37403	2.95359	1.03568	0.487671	1.27743	0.667535	0.734955	2.00202	1.1453	1.0375	1.69335	1.52548	0.67064	1.65167
Conventional Neuter	31	Cat1	1	1.53035	0.946443	1.00509	1.02081	0.96135	0.80685	0.536467	1.46303	1.09232	1.08251	1.12145	1.34731	0.265688	1.02807	1.21721	2.82055	1.64656	1.86352	1.03473	0.71099	2.7029	0.636777	1.44292	1.16898	0.711257	1.1165	1.06441	1.24277	1.1168	0.995329	0.112558	0.811395	0.938099	0.494405	2.0215	0.487671	1.10995	0.72785	1.08032	1.37444	0.987773	0.957796	1.09464	1.07327	0.616003	1.49002
Conventional Neuter	33	Cat1	1	0.864864	1.05823	1.10155	0.868629	1.08402	1.06044	1.13992	1.23663	1.09427	0.729261	1.02728	1.24399	0.772248	1	0.945521	1.86637	1.27623	1.35697	0.962653	1.04284	0.404626	1.04954	1.09794	1.14597	0.75228	0.985165	1.21755	1.00819	1.96151	0.995329	0.112558	0.795698	1	0.716024	0.873471	0.487671	0.667432	1.36796	1.25068	1.75946	0.75346	0.869457	0.974739	0.904894	1.01765	1.12822
Conventional Neuter	37	Cat1	1	1.03746	1.27857	1.22113	1.09334	1.02487	1.40765	1.42121	1	1.00151	1.44766	1.0842	1.39325	0.265688	1.34335	1.06662	1.12923	1.57544	1.19	1.06903	1.00194	1.00935	1.16836	0.932296	0.930917	1.24585	1.03931	0.854229	0.726337	1.1583	0.995329	0.112558	0.766243	0.93587	1.39148	1.44621	0.487671	0.513835	1	0.732874	2.61803	0.638781	0.645546	1.11095	0.991762	1.19616	0.724096
Conventional Neuter	43	Cat1	1	0.9196	0.865427	1.07586	1.02458	0.975005	0.95544	0.608422	0.741071	0.644335	0.674709	1.0021	1.384	0.607568	0.767922	0.88847	2.15154	0.829544	2.02688	1.1056	1.29013	0.923962	0.936195	1.13056	1.31942	0.982522	0.958071	0.870848	0.910823	0.742332	0.995329	0.112558	0.998046	0.960908	1.11203	0.872446	1.70272	0.704826	0.891806	0.98953	2.42767	0.773547	0.751057	1	1.21989	0.881384	0.996154
Conventional Neuter	52	Cat1	1	0.906637	1.25083	1.88434	1.65401	0.880863	1.32705	1.08438	1.09705	0.89114	1	1.07586	2.03814	1.60876	1.12112	1.03599	1.39255	1.34636	3.0662	1	1.04358	1.14409	1.22293	1.71869	0.858031	1.42967	1.10415	1.22968	1.14551	0.822696	0.995329	1.67775	0.992448	0.778876	1.76624	1.72854	0.487671	0.791293	0.891769	0.99994	0.577668	0.989191	0.775325	1.29116	2.02485	1.27845	0.82797
Conventional Neuter	19	Cat3	1	1	1.47991	1.19529	1.62786	13.7964	1.84956	2.14895	4.73194	3.55247	5.80132	1.23849	1.37653	1.06579	1.46552	2.5148	1.06759	1.44943	0.889167	2.58759	1.00148	1.05278	1.19668	0.987337	4.23196	0.989365	1.17354	1.2829	1.08433	1.25364	0.995329	0.112558	1.06175	1.2011	0.943241	0.75648	0.487671	2.03519	0.806719	0.696599	1.90432	1.20684	1.29335	1.48112	0.362904	1.114	3.94471
Conventional Neuter	21	Cat3	1	1.01451	1.0784	0.786914	0.791682	0.73097	1.1465	1.50707	1.333	1.40132	0.929516	1.08394	0.89145	1.09292	1.07246	0.835672	0.80076	1.15622	0.740603	0.825702	0.660586	0.760077	0.977588	1.3365	0.940732	0.904487	1.29719	1.0709	1.18072	1.26818	0.995329	0.112558	1.07308	0.987104	0.432988	1.56025	0.981456	1.5461	1.20969	0.985894	1.23835	0.885509	1.01828	1.18254	0.362904	1.1996	1.48514
Conventional Neuter	25	Cat3	1	1.35929	1.12907	0.643917	0.859895	0.400227	0.949085	0.885033	0.707542	1.02427	1	0.930546	0.84687	0.998456	0.839754	0.721552	0.543476	0.870473	0.459389	0.767222	0.584558	0.795896	0.800549	0.911579	1.00011	1	0.828878	0.941619	1.33868	0.831133	0.995329	0.112558	1	1.28996	0.432988	1.5629	0.846326	1.41594	1.00627	1.54353	0.697685	0.994937	0.951444	1	0.362904	0.838899	0.999411
Conventional Neuter	31	Cat3	1	1.00928	1.22661	1.32334	1.07096	0.646083	0.985235	0.841737	1.0572	1.34589	0.924124	0.996881	0.824055	0.396109	0.901289	0.910383	1.41636	1.08001	1.47949	0.743522	0.527074	0.867662	0.608344	0.719977	0.881668	0.921231	1.12829	1.29962	1.49084	1	0.995329	0.214634	0.761451	0.764575	1.44964	1.55172	1.258	1.15882	0.764866	0.955339	0.397103	0.907076	0.892634	1.23216	0.362904	0.955957	1.1587
Conventional Neuter	33	Cat3	1	0.626257	0.926296	0.981048	0.607643	1.35663	0.839794	0.732467	0.541885	0.652383	0.829547	0.86138	0.827577	0.440561	0.750587	0.948754	0.929391	0.850066	0.859091	0.824504	0.872001	0.911762	1.0141	1.06512	0.656954	1.26088	1.04233	0.825354	0.987637	0.886212	0.995329	0.112558	0.751122	0.90962	0.612786	0.926732	0.709603	0.970217	0.569594	1.08348	0.480498	0.869058	0.87907	1.0049	1.18867	1.29647	0.616995
Conventional Neuter	37	Cat3	1	0.660681	1.14476	1.39312	1.40436	0.99023	1.26836	1.49759	1.23032	1.11538	0.741066	1.01306	1.32822	0.381405	0.803684	1	1.94215	0.86872	1.11083	1	1.55575	1.8134	0.830322	0.699912	1.00296	2.23369	1.51458	1.56131	1.59452	1.04328	0.995329	0.112558	0.752187	0.821652	1.02706	1.43152	0.622827	0.821304	0.861753	1.38694	0.285329	1.14433	1.2321	1.14982	0.848968	1.00514	1
Conventional Neuter	43	Cat3	1	1.31088	0.967101	0.734038	0.978661	0.661781	0.987455	1.27604	1	0.979899	0.685398	1	0.724578	0.78406	0.707131	0.712992	1.60677	0.850633	1.30146	0.776375	1.29976	1.11005	0.974208	1.42828	0.852624	1.53043	1.01191	0.999823	1.1773	0.960308	0.995329	0.112558	0.926398	0.901259	0.432988	1.3558	0.984586	1	0.905891	0.910631	0.377744	0.837957	0.771613	1.10877	0.502741	1.21501	0.951648
Conventional Neuter	52	Cat3	1	0.745289	1.07338	0.935111	0.796193	0.835989	1.07135	1	1.14678	1.2902	1.00247	1.20023	1.23488	0.332122	0.72528	0.790477	2.51645	0.984481	1.36877	0.973806	1.36686	1.61796	0.997971	0.831388	1.09422	1.30979	1.31643	1.36244	1.33384	0.712245	0.995329	0.882954	0.827856	0.553511	1.07107	1.06069	0.487671	0.905374	0.854047	0.969444	0.209575	1.16219	0.986343	1.38121	0.579392	1.19154	1.6699
Conventional Neuter	19	Cat5	1	1.01661	1.83816	0.783302	0.790616	14.1066	1.88444	3.30081	6.7873	4.30627	8.34336	1.44816	0.759614	0.745944	1.43274	3.05647	0.601257	1.49386	0.395987	3.15436	0.900778	0.801365	1.74659	0.581126	4.80242	1.11831	0.80347	0.977288	1.28256	1.02184	0.995329	0.112558	1.00613	1.37776	0.923245	0.85268	1.13444	1.5956	1.49599	0.391051	1	0.879125	1.1545	1.35475	0.897731	0.846925	4.26631
Conventional Neuter	21	Cat5	1	1.00907	0.955329	0.822249	0.729275	1.54741	0.900775	0.954654	0.966413	1.02153	0.887829	0.824108	0.840575	0.87562	1	0.885261	0.683173	0.802206	0.786767	0.923799	0.800184	0.712479	1.07754	0.956523	0.997715	1.09809	0.549607	1.09884	1.45277	1.37258	0.995329	0.112558	1.00633	1.94596	0.766638	0.798586	0.487671	2.03069	1.13627	0.706384	0.551003	0.847329	1.04897	0.619398	0.819385	1.02169	0.907664
Conventional Neuter	25	Cat5	1	1.03822	1.05643	0.779096	0.982906	0.936883	0.844064	0.838555	1.55799	1.19048	2.01769	0.975067	0.707131	1.39002	0.916111	1.36017	0.605473	1.06555	0.90369	1.67161	0.81505	0.389847	1.08588	1.28132	0.920453	1.04467	0.725783	1.2188	1.39466	1.11865	0.995329	0.112558	1.09457	1.60418	1.08186	1.53151	1.15993	1.94041	1.15594	0.152834	0.460861	1.05716	1	0.977992	0.800376	0.968139	1.50889
Conventional Neuter	31	Cat5	1	0.875115	0.918007	0.705948	1.2797	1.08089	0.609161	0.727317	0.731356	0.834945	0.746588	0.82498	0.827332	0.912352	0.684615	0.850653	1.79413	0.824369	1.28284	0.793555	0.7814	3.04887	0.839107	1.25189	0.764016	0.815436	1	1.03959	1.11563	0.399328	0.995329	0.112558	0.823576	0.965365	0.532706	1.1322	0.487671	1.19564	0.452229	0.152834	0.225352	0.93102	0.844034	0.944337	0.658172	0.652505	0.684226
Conventional Neuter	33	Cat5	1	1.14188	0.989029	0.892968	1.11519	0.969168	0.837299	1.15341	1.12427	1.15407	2.25094	0.951716	0.878715	1.2962	0.99023	1.36492	0.667704	0.974728	0.918245	1.71592	0.945639	0.484745	1.11797	0.467315	0.863705	1.08659	1.03555	0.957806	1.02865	0.601653	0.995329	0.112558	0.94069	1.30786	0.621249	0.74075	0.487671	1.55366	0.554532	0.661135	0.480247	1.19688	0.844411	1.15641	0.648508	0.868866	1.19563
Conventional Neuter	37	Cat5	1	1.36673	0.797644	0.827679	0.803788	1.1845	0.725195	0.892299	0.71441	0.743176	0.692517	0.711795	0.923478	0.888618	0.863029	0.657158	2.65718	0.811006	0.395987	0.80854	1.67618	3.48435	0.777639	1.13832	0.973253	0.898417	0.929043	0.968982	1.02279	1.18726	0.995329	0.112558	0.891823	1.133	0.580829	0.86084	0.487671	1.20263	1.12322	0.979645	0.407436	0.962547	1.02939	0.678409	0.622927	0.816948	0.624867
Conventional Neuter	43	Cat5	1	0.753826	0.869282	0.749772	0.731414	1.55988	0.759584	0.778216	1	0.90844	0.707663	1.16267	0.983042	0.356207	0.724151	0.93635	2.9125	0.863717	1.0049	1.08586	1.42755	2.7344	1.00191	0.993873	1.46831	0.796974	0.91182	0.860565	0.795692	1	0.995329	0.112558	0.899771	0.88004	0.460575	0.572244	0.487671	0.54805	1.06087	0.152834	0.216691	1.02647	0.896468	0.862219	0.852028	0.867397	0.775532
Conventional Neuter	52	Cat5	1	0.546643	0.952954	1.13709	1.23832	1.51631	0.855055	1.12608	1.0068	1.01039	1.18683	1.13784	1.54781	0.988891	1.065	1.24096	1.24713	1.21644	1.14515	1	0.869603	0.655809	0.752127	1.39891	0.919186	1.54407	1.06316	1.07986	0.985777	1.04386	0.995329	0.112558	0.841365	0.611566	0.999298	1.04782	0.487671	0.497814	0.880374	0.628446	0.124835	1.91754	0.989184	1.39892	1.57415	0.92763	1.21956
Conventional Neuter	19	Cat7	1	0.835697	1.67284	0.609295	1.12374	2.82441	1.69513	2.65565	5.93388	2.77405	8.35242	1.56571	0.482022	1.52693	1.55393	2.75304	0.516418	1.65923	0.648624	3.47266	0.562654	0.854481	1.99476	0.855901	3.45765	1.0076	1.44126	1.32386	1.1565	1.25503	0.995329	0.112558	1.36647	1.44212	0.432988	0.881811	0.487671	1.22654	0.906552	0.875263	4.95894	1.44076	0.915435	1.48138	0.362904	1.32455	3.42049
Conventional Neuter	21	Cat7	1	1.1736	0.787368	1.01873	0.951691	1.41188	0.87082	0.992902	0.308593	0.823456	0.240631	0.739881	1.06084	1.38135	1.01138	0.721089	2.16131	1.00368	0.860584	0.933887	1.16173	2.74345	0.868405	1.07205	0.679987	1.19986	1.54212	1.01547	0.960421	1.72576	0.995329	0.112558	1.41982	0.999082	0.432988	0.964791	0.487671	1.31554	1.17587	1.84867	5.13843	1.40252	1.54214	0.910354	1.21731	0.86305	0.997022
Conventional Neuter	25	Cat7	1	1.08285	1.19207	0.826821	1.31965	1.06781	0.976535	0.938801	1.8989	1.21617	2.53621	1.19763	0.704706	0.613832	1.14485	1.7731	0.967969	1.16568	0.862001	2.13335	0.483928	0.86569	1.02308	1.06433	0.689093	0.898419	1.10069	1.23817	1.06571	1.07856	0.995329	1	1.49163	1.11901	0.998058	1.11557	0.487671	1.01405	1.24168	0.91848	2.74047	1.10118	0.920712	0.426108	0.742005	0.815704	1.89729
Conventional Neuter	31	Cat7	1	0.878419	0.866305	0.878958	0.791745	1.23569	0.503381	0.383197	0.895736	0.953622	0.703169	0.923249	1.06149	0.953538	0.759966	1.06271	2.84364	0.986206	0.986504	1.02034	0.681122	1.58212	0.806071	0.83162	1.00551	0.821337	0.971586	0.895929	0.872338	1.01241	0.995329	0.112558	0.976114	0.821242	0.747508	1.16368	0.487671	0.973195	0.528368	0.826384	1.18323	0.895489	0.853668	0.945462	0.803521	0.437668	1.04474
Conventional Neuter	33	Cat7	1	1.34914	0.979277	0.485489	0.882914	0.774227	0.765324	0.67957	2.10804	0.926792	3.08641	1.07181	0.546694	0.868501	1.22343	1.61641	0.731447	1.04342	0.871158	1.77516	0.591586	1.06574	0.949876	0.713051	0.609862	1.00887	1.7037	0.692336	0.695755	0.691136	0.995329	0.112558	1.17461	0.865761	0.602987	0.80048	0.487671	0.729297	0.660572	1.26956	2.34693	1.00869	0.96982	1.04198	0.498642	0.88058	1.71499
Conventional Neuter	37	Cat7	1	0.905205	1.14378	0.876764	1.42712	0.778575	1.20094	1.27668	1.98791	1.39296	2.53075	1.29061	0.94735	1.83674	1.12535	1.56644	1.13757	1.22614	1.06538	1.92576	0.994951	1.30684	1.2973	1.04156	0.892016	1.44192	1.96466	0.807223	0.844444	1.02701	0.995329	0.112558	0.972824	0.887853	0.992171	1.34693	0.487671	0.985953	0.959033	1.46477	2.24089	1.63001	1.37021	0.426108	1.02633	1.07246	1.84009
Conventional Neuter	43	Cat7	1	1.0073	1.12876	0.735504	1.40267	1.07415	1.10732	1.06434	1.45805	0.906953	1.21863	1.57628	1.38072	2.21891	1.42757	1.41106	2.12323	1.5417	2.14066	1.02487	0.697593	1.00945	1.21552	1.36726	0.6324	0.944045	1.14163	0.860311	0.535935	1.24684	0.995329	0.112558	1.00229	0.544351	0.811794	1.03521	1.37122	0.551323	2.02573	1.0311	0.877266	0.955853	0.756902	2.28773	0.966438	0.801589	1.33324
Conventional Neuter	52	Cat7	1	0.712684	0.873488	1.06764	1.37195	1.38223	0.748904	0.67795	0.90594	1.00071	0.701537	1.21461	1.33473	0.63935	0.752233	1.10517	2.56782	0.993691	1.68346	0.877788	1.15443	1.39823	0.957106	1.20173	0.986872	1.00494	0.995997	0.979414	1.03958	0.612659	0.995329	5.23516	0.773667	0.732059	0.753918	1.36321	0.487671	0.639274	1.15004	1.08095	0.368108	1.26809	1.0203	1.12343	1.4057	0.813701	1.45357
Conventional Neuter	19	Cat9	1	1.34842	1.93522	0.924974	0.886097	9.48944	1.94874	2.88659	4.30508	4.06834	5.807	1.49386	0.961446	0.265688	1.50765	2.6691	2.05503	1.59398	0.930065	2.85427	1.15319	2.58995	1.78183	0.894224	4.80087	0.924313	0.79403	1.32066	1.69045	2.64842	0.995329	0.112558	0.962917	1.45962	1.16673	0.827646	1.23254	2.08905	1.49323	1.70522	3.1724	1.26593	1.3291	1.69764	0.985042	0.901912	4.30688
Conventional Neuter	21	Cat9	1	1.00117	0.67649	1.11126	1	1.01706	0.635268	0.627625	0.432714	0.589732	0.401089	0.613804	1.03747	0.866281	0.921438	0.574349	0.875629	0.774261	0.543727	0.643047	0.850125	0.94186	0.787326	1.22014	0.343145	1.10112	1.07953	1.38674	1.36457	1.22063	0.995329	0.112558	1.22436	1.38322	0.918367	0.672532	1.28381	1.94262	1.26905	0.953814	2.55217	1.18876	1.0772	0.426108	0.609863	1.26696	0.48617
Conventional Neuter	25	Cat9	1	0.957435	0.84174	0.841383	0.994469	1	0.621079	0.844528	1.4024	1.18649	2.08225	0.965842	0.93932	0.972923	1.08797	1.62174	0.725595	0.938656	0.941172	1.49347	0.510506	0.386931	0.604626	0.705818	1.12625	0.89267	1.26776	1.73456	1.67204	1.28262	0.995329	0.112558	1.12577	1.34442	0.512289	1.04881	1.35753	1.39069	1.06149	1.5792	2.02331	1.35896	1.23659	0.859169	1.10046	1.27588	1.56451
Conventional Neuter	31	Cat9	1	1.09467	0.893932	0.638535	0.700202	0.936008	0.605971	0.420253	0.998378	0.619168	0.966812	0.849172	0.832743	0.600532	0.990419	1.07769	3.4351	1.1351	0.930463	0.794168	0.837309	2.59364	0.959208	0.891599	0.782126	0.666366	0.876346	1.35563	1.39313	1.14296	0.995329	0.112558	0.927007	1	0.505905	1.22522	1.41293	0.987473	0.827099	1.19612	1	0.746993	0.731997	1.01891	0.853198	0.447493	1.13111
Conventional Neuter	33	Cat9	1	0.66855	0.912155	0.627341	0.877173	1.43013	0.696353	0.585498	0.738019	1	0.617875	1	0.890228	0.974724	1.02068	1.1558	2.83462	1.25357	0.992059	0.898662	0.722108	2.79653	0.611942	1	0.777976	0.649341	1.08252	0.944278	0.856865	1.23288	0.995329	0.112558	0.589262	0.620769	0.432988	1.15594	0.568831	0.483434	0.595737	1.8035	1.31992	0.81963	0.892455	1.22036	0.655649	0.426699	1.51035
Conventional Neuter	37	Cat9	1	0.585206	0.994158	0.998743	1.4044	0.884316	0.980455	0.5294	1.41468	1.24836	2.46483	1.15679	1.17665	1.00379	1	1.61419	0.764562	1.10383	0.965242	1.77182	0.55166	0.521097	1.02512	1.08145	1.38279	1.17101	1.42875	0.945855	0.917577	1.21061	0.995329	0.112558	1.01079	0.879835	1.14292	1.73371	1	1	1.21377	0.6353	1.22832	0.993006	1.20891	1.27769	1.0271	1.13152	1.75004
Conventional Neuter	43	Cat9	1	1.22044	0.890776	0.737795	0.751793	0.833689	0.905638	0.535973	0.869878	0.624363	0.739828	0.996626	0.959512	0.265688	0.692362	0.931015	2.05984	0.878406	1.25856	0.80198	0.840678	1.99626	0.593713	0.962779	1	0.596314	0.988184	1.15203	1.2208	1.77483	0.995329	0.112558	1.12069	0.892164	0.932685	1.26117	0.487671	1.33872	1.11506	1.03615	1.55513	1.07765	0.83539	0.426108	0.937192	1.45271	0.737087
Conventional Neuter	52	Cat9	1	0.779409	1.1117	0.947141	1.08735	1.97284	1.03512	0.877875	2.15598	1.58731	3.27543	1.27886	1.00605	0.625323	1.09287	1.85123	0.801731	1.18433	3.1065	1.92036	0.619483	0.557305	1.3563	1.46792	1.77817	1.06468	1.03829	0.902597	0.914725	0.710964	0.995329	1.2044	0.774452	0.599394	0.853757	0.752905	1.69002	0.659559	0.830177	1.43641	0.569099	1.09503	0.721115	1.2152	1	0.615134	2.27872
Conventional Neuter	19	Cat12	1	1.01322	1.15461	1.21962	0.637136	2.73705	1.2912	1.83763	1.65196	2.64264	2.26946	0.995816	1.03257	1.77157	1.08871	1.27616	1.47624	1.16012	1.00266	1.84055	1.31647	3.2958	1.01034	1.10645	2.08285	0.769353	0.635772	0.894548	1.01187	1.26901	0.995329	0.19825	1.32275	1.52275	1.09013	0.659419	0.643002	1.94565	1.89427	1.08435	2.6309	1.0515	0.943334	0.83706	1.22144	1.14981	2.48168
Conventional Neuter	21	Cat12	1	1.54007	1.01058	1.23368	0.728394	1.10746	1.19915	1.43524	1.32975	1.271	0.793866	0.796977	1.11534	0.265688	1.4125	0.959188	1.64419	1.07994	1.02113	0.938031	1.14697	3.81557	0.647551	1	0.863052	1.23539	0.792949	0.942633	0.97294	1.38251	0.995329	0.112558	1.08676	1.28194	1.07815	1.00941	0.833747	1.89169	1.07745	0.938881	2.2271	0.958114	1.22043	0.789944	0.881206	1.12234	1.02988
Conventional Neuter	25	Cat12	1	1.40918	1.18432	1.12044	0.856722	1.42144	0.958588	1.23897	2.38323	1.86784	1.96811	1.03905	1.07131	0.265688	0.856428	1.55285	0.581784	0.907483	1.02089	1.71263	0.585045	0.723704	0.902748	1.06935	0.509661	1.04286	0.909735	1.01366	1.02689	0.708284	0.995329	0.112558	1.22896	1.10466	1.24461	1	0.802856	1.51638	0.728033	0.674235	1.22427	0.997378	1.37163	0.788865	0.743304	0.932847	1.6084
Conventional Neuter	31	Cat12	1	0.961826	0.820069	0.882536	0.611088	1.1827	0.507625	0.548073	1.47615	0.882973	1.09818	0.773587	1.08011	0.57469	0.818535	1.14223	2.11233	1.0738	0.604527	0.853865	0.875456	3.4206	1.11353	0.829326	1.02743	0.770662	0.74446	0.663321	0.779334	0.985629	0.995329	0.112558	0.94201	1.07194	0.764168	1.23773	0.650249	0.873267	0.392055	1.08775	0.472257	0.742507	0.799372	0.856219	0.645345	0.382225	1.06713
Conventional Neuter	33	Cat12	1	1.66008	1.04858	1.03304	0.788127	1	0.805915	0.914807	1.73792	1.6877	2.65984	1.00276	1.02319	1.10534	0.65639	1.43366	0.557466	0.896083	0.819163	1.83499	0.604023	0.606688	1.17227	1.0121	1.48611	1.07009	0.715819	1.00943	1.00838	1.31292	0.995329	0.27119	0.903532	0.871476	0.889317	0.764638	1.66362	1.02084	1.16068	0.979328	0.74014	0.776845	0.677932	0.709007	0.676172	0.652763	1.74188
Conventional Neuter	37	Cat12	1	1.36256	0.809229	0.973352	0.724962	0.97933	0.829737	0.607329	0.57186	0.65958	0.713782	0.674606	0.97897	0.55227	0.678222	0.626152	0.951231	0.757227	0.913246	0.77247	1.12129	1.74622	0.70009	1.14229	0.99986	0.868336	0.720144	0.861306	0.960008	1.32952	0.995329	0.112558	1.06688	1.09552	1	0.570953	0.487671	1.18234	1	0.95425	0.768192	0.756693	0.870765	0.553297	0.966452	1.06239	0.492186
Conventional Neuter	43	Cat12	1	1.13333	0.878222	1.30192	1.13058	1.53226	0.957235	0.659549	0.733051	0.988726	0.753892	1.00989	1.58416	1.41884	0.902234	1	1.79462	0.876665	1.29417	1	1.39888	2.78273	0.573831	1.05293	1.19182	1.10179	0.645246	1.00748	1.09041	0.809245	0.995329	0.112558	1.16274	1.08552	1.10535	1.42678	1.82639	1.02709	0.934427	0.940116	0.728617	1.01538	1.15688	0.974425	1.46941	1.43769	0.844331
Conventional Neuter	52	Cat12	1	1.0076	1.03879	0.795017	1.12801	1.23756	0.855366	0.769794	1	1.01952	1.04894	1.25957	1	1.35466	0.943213	1.21694	1.36869	1.08216	1.24879	1.30742	0.999982	1.06035	1.18248	0.775401	1.21521	1.36117	1.32394	0.63337	0.578398	0.472191	0.995329	0.112558	0.697616	0.612871	0.771433	0.927267	0.487671	0.599106	0.531801	0.646826	0.359811	1.32737	0.922304	1.18425	1.12531	0.534654	1.27605
Conventional Neuter	19	Cat14	1	0.909934	1.22306	1.78841	1.26336	2.84517	1.22092	1.57081	2.92794	1.26424	6.86231	1.0912	1.51728	1.29586	1.34653	1.11418	0.639766	1.08509	0.893733	1.02227	1.23217	0.80763	1.3593	1.21305	1.62678	1.17427	1.40484	1.63684	1.6189	1.97649	0.995329	0.112558	1.11931	1.47196	1.95964	1.12771	0.487671	2.05397	1.20527	0.551372	1.2028	1.31125	1.18371	0.93186	1.51732	1	0.848891
Conventional Neuter	21	Cat14	1	0.905233	1.31715	1.31062	1.34014	0.666096	1.09653	1.36793	1.05683	1.38787	0.916778	1.07414	1.31813	1.40361	1.08124	1.01656	1.02766	1.11374	1.04077	0.944267	0.864807	1.14314	0.900061	1.04567	1.17435	1.48522	1.35848	1.35446	1.19451	1.29395	0.995329	0.112558	1.17184	1.14722	1.3908	2.03179	0.487671	1.7476	1	1.20935	0.663611	1.34089	1.30613	1.44137	1.01995	1.14406	1.42904
Conventional Neuter	25	Cat14	1	0.51367	1.44425	1.26062	0.797389	2.80619	1.20811	1.21922	3.7911	1.57601	6.1778	1.40274	1.81851	0.636784	1.34737	1.69563	1.23184	1.24389	1.47195	1.09896	0.7833	0.85602	0.980725	1.19876	1.70192	0.858775	0.85167	0.961736	1.05029	1.15775	0.995329	0.112558	1.28854	0.785124	1.52073	2.42352	0.487671	1.32481	0.685835	0.152834	0.343417	0.981081	0.912236	1.56952	1.96186	0.822375	1.39775
Conventional Neuter	31	Cat14	1	1.02092	1.10866	0.766131	1.07351	1	0.888453	0.87098	1.12693	1.45143	1.62441	1.12647	1.12155	0.265688	1.2824	2.13357	1.09434	1.54816	0.988312	1.79684	0.5773	0.649942	1.05899	0.845174	0.923411	0.937553	1.63688	0.73568	0.645909	0.698753	0.995329	0.112558	1.00125	0.79527	0.86117	3.3819	0.487671	1.05851	0.739879	1.32807	0.393136	0.837077	0.932652	1.29945	0.362904	1.22211	1.71596
Conventional Neuter	33	Cat14	1	1.49771	0.896948	1.04353	1.40771	1.15895	0.730219	0.65847	0.970785	1	2.16808	0.921409	1.16148	0.863645	0.982504	1.73269	1	1.01911	1.38371	1.82353	1.00019	1.0779	1.21948	1.11321	0.926582	1.52605	0.927706	1.10533	1.19503	0.845863	0.995329	0.112558	1.03384	0.958888	1.50477	1.16066	0.487671	0.970981	0.847045	2.04963	0.89223	1.23313	0.791415	0.953666	0.956412	1.38423	1.17631
Conventional Neuter	37	Cat14	1	0.948864	0.972599	1.3129	1.2758	1.01153	0.924226	0.840428	0.584605	0.768872	0.771106	1.02154	1.74099	2.0515	1.04254	1.04959	1.09327	1.09918	1.1256	0.889598	1.11716	0.753773	0.818388	0.934318	0.665556	1.20528	1.35853	1	1.16441	0.780304	0.995329	0.112558	0.899151	0.878232	1.7157	1.5376	0.487671	1.26285	0.94838	0.891723	0.612507	0.92386	1	0.907489	1.41671	1.01919	0.557796
Conventional Neuter	43	Cat14	1	1.36677	1	0.670688	1.00872	0.457672	0.759241	1.05689	0.898248	1.04191	1.29765	1	0.934366	0.533468	1.00794	0.672526	1.64125	0.961063	0.634179	0.857378	1.22501	1.0172	1.16115	0.966236	1	1.07869	0.817165	0.742536	0.755412	0.933859	0.995329	1	0.935629	1.36056	0.55318	1.50403	0.487671	0.957912	0.913632	0.560705	0.343121	0.803845	0.662868	1.13123	1.02541	0.800986	1.03177
Conventional Neuter	52	Cat14	1	0.941022	0.976848	1	1	1.10601	0.905967	1.00231	0.524694	0.996023	0.634874	1.06406	1.31157	1.63581	1.1089	1.18435	0.837501	1.06263	2.0636	1.04999	0.755282	0.848453	0.89699	1.60034	0.77796	1.02877	0.505502	0.839112	0.826569	0.793369	0.995329	0.112558	0.87238	1.03197	1.17654	2.21824	0.487671	0.931228	0.985935	1.7307	0.237978	0.880479	0.815925	0.426108	1.28023	0.859146	0.848973
[truncated: 323 more columns]
