# Supplementary material for: Metabolic Profiling Reveals Effects of Age, Sexual Development and Neutering in Plasma of Young Male Cats
Source: PLoS One. 2016 Dec 12;11(12):e0168144. doi: 10.1371/journal.pone.0168144 (PMC5152928; doi:10.1371/journal.pone.0168144)
Supplement: S2 Table — Metabolites with fold-changes that were significantly different to the 31 week sample in subsequent weeks for CN. The table is ranked to be consistent with the metabolites in Table 2. aPathways for which no metabolite met the univariate significant criterion used between the two neuter groups at week 31. (XLSX) [file pone.0168144.s004.xlsx]

## Sheet: Supplementary_Table_2
Pathway	Metabolite	Conventional Neuter: Significant changes after neutering
		Age33-Age31	Age37-Age31	Age43-Age31	Age52-Age31
Dipeptide	felinylglycine*	0.59	0.33	0.2	0.19
Feline metabolism	felinine*		0.45	0.28	0.25
	gamma-glutamylfelinylglycine*		0.38	0.24	0.24
	N-acetylfelinine*		0.47	0.27	0.28
Tryptophan metabolism	tryptophan	1.16	1.31	1.42
	indolepropionate			2.24	2.07
	3-indoxyl sulfate			1.63	1.94
	indoleacetate			0.58	0.59
	kynurenine		1.4	1.63	1.46
Endocannabinoid	N-stearoyl taurine			0.29	0.3
Fatty acid, dicarboxylate	eicosanodioate		1.5	1.75	1.47
Lysolipid	1-palmitoylglycerophosphoethanolamine		1.55	1.61
	1-docosahexaenoylglycerophosphocholine*		1.51	1.34	1.41
	1-docosapentaenoylglycerophosphocholine*		1.59		1.56
	1-stearoylglycerophosphoethanolamine		1.54		1.54
	2-linoleoylglycerophosphoethanolamine*				1.9
	2-palmitoylglycerophosphoethanolamine*		1.94
Dipeptide derivative	carnosine	1.38	1.3	1.16
Chemical	2-ethylhexanoate	0.58
	2-hydroxyisobutyrate	1.63			0.52
	iminodiacetate (IDA)				0.52
Long chain fatty acid	cis-vaccenate (18:1n7)		0.74
Urea cycle; arginine-, proline-, metabolism	trans-4-hydroxyproline	0.67
	N-acetylornithine	0.79		0.81	0.82
	homocitrulline		0.72	0.68	0.59
	dimethylarginine (SDMA + ADMA)				0.81
Benzoate metabolism	4-methylcatechol sulfate	0.55
	4-vinylphenol sulfate		0.52
Glutathione metabolism	cysteine-glutathione disulfide	1.29
	glutathione, oxidized (GSSG)	1.66
	5-oxoproline			1.23	1.22
Glycine, serine and threonine metabolism	N-acetylglycine		0.48	0.39	0.36
	glycine		0.73	0.8	0.75
	betaine				1.15
	N-acetylthreonine				0.75
	serine		0.74
Fatty acid, monohydroxy	2-hydroxydecanoic acid		1.65	1.76
	2-hydroxypalmitate				1.4
Food component/Plant	stachydrine		0.62
Purine metabolism, adenine containing	adenosine 5'-monophosphate (AMP)				25.77
Fatty acid metabolism	hexanoylglycine				0.42
Krebs cycle	alpha-ketoglutarate	0.45	0.43
	citrate	0.82			0.83
Alanine and aspartate metabolism*	alanine	0.7	0.8		0.75
Ascorbate and aldarate metabolism*	ascorbate (Vitamin C)	0.16
	gulono-1,4-lactone			0.35
Carnitine metabolism*	deoxycarnitine			1.78
	carnitine			1.21
	creatinine			1.18
	creatine				0.55
Cysteine, methionine, SAM, taurine metabolism*	methionine			0.85
	N-acetylmethionine		1.34	1.47	1.32
	2-hydroxybutyrate (AHB)				0.67
Fatty acid metabolism (also BCAA metabolism)*	propionylcarnitine			1.41
Fructose, mannose, galactose, starch, and sucrose metabolism*	mannose	0.71		0.74	0.67
gamma-glutamyl*	gamma-glutamylmethionine			0.8	0.82
	gamma-glutamylisoleucine*				0.76
Glutamate metabolism*	glutamate		0.79
	pyroglutamine*				0.54
Glycerolipid metabolism*	glycerophosphorylcholine (GPC)	0.74	0.69
	glycerol			0.68	0.65
Histidine metabolism*	histidine		1.13	1.17	1.22
	imidazole propionate			0.68
	3-methylhistidine				1.32
Monoacylglycerol*	1-palmitoylglycerol (1-monopalmitin)				1.65
Oxidative phosphorylation*	phosphate				0.84
Phenylalanine & tyrosine metabolism*	3-(4-hydroxyphenyl)lactate				0.8
Pyrimidine metabolism, thymine containing*	thymidine		0.35	0.29
Sphingolipid*	palmitoyl sphingomyelin	0.68	0.66	0.78
	sphingosine
Sterol/Steroid*	cholesterol	0.77	0.78
	campesterol	0.73		0.71	0.75
	dihydrocholesterol		0.67		0.72
Sugar, sugar substitute, starch*	erythritol			0.72	0.74
Tocopherol metabolism*	alpha-tocopherol	0.78	0.74	0.8
Valine, leucine and isoleucine metabolism*	isovalerylcarnitine	1.38
	2-methylbutyrylcarnitine* (C5)		1.67	1.66
	beta-hydroxyisovalerate			0.78	0.79
	3-methylglutarylcarnitine (C6)			2.37
	isobutyrylcarnitine		1.42	1.57
	alpha-hydroxyisovalerate			0.74	0.66
	3-methyl-2-oxobutyrate				0.74
Vitamin A metabolism*	retinoate	1.7	1.56

## Sheet: Legend
	Metabolites with fold-changes that were significantly different to the 31 week sample in subsequent weeks for CN. The table is ranked to be consistent with the metabolites in Table 2. aPathways for which no metabolite met the univariate significant criterion used between the two neuter groups at week 31.
